# Supplementary material for: Structural neuroanatomy of human facial behaviors
Source: Soc Cogn Affect Neurosci. 2024 Sep 23;19(1):nsae064. doi: 10.1093/scan/nsae064 (PMC11492553; doi:10.1093/scan/nsae064)
Supplement: nsae064_Supp [file nsae064_supp.zip]

Archive with 7 entries (7 files):
- scan-23-296-File010.docx
- scan-23-296-File011.docx
- scan-23-296-File012.docx
- scan-23-296-File013.docx
- scan-23-296-File014.tiff
- scan-23-296-File015.tiff
- scan-23-296-File016.tiff
